# Supplementary material for: Integrative Genomic and in Silico Analysis Reveals Mitochondrially Encoded Cytochrome C Oxidase III (MT—CO3) Overexpression and Potential Neem-Derived Inhibitors in Breast Cancer
Source: Genes (Basel). 2025 Apr 30;16(5):546. doi: 10.3390/genes16050546 (PMC12111084; doi:10.3390/genes16050546)
Supplement: Supplementary file 1 [file genes-16-00546-s001.zip]

Archive with 3 entries (3 files):
- 3d_docking_results.html
- binding_energy_distribution.html
- binding_expression_correlation.html
